# Supplementary material for: Integrated Bioinformatics Analysis and In Vitro Evidence Support HSP90AA1 as a Candidate Target of Camellia petelotii (Merr.) Sealy in Pulmonary Arterial Hypertension
Source: Int J Mol Sci. 2026 Apr 21;27(8):3687. doi: 10.3390/ijms27083687 (PMC13116764; doi:10.3390/ijms27083687)
Supplement: Supplementary file 1 [file ijms-27-03687-s001.zip]

Archive with 3 entries (3 files):
- Supplementary Figure.pdf
- Supplementary Table S1.pdf
- Supplementary Table S2.xlsx
