# Supplementary material for: Integrated Bioinformatics Analysis and In Vitro Evidence Support HSP90AA1 as a Candidate Target of Camellia petelotii (Merr.) Sealy in Pulmonary Arterial Hypertension
Source: Int J Mol Sci. 2026 Apr 21;27(8):3687. doi: 10.3390/ijms27083687 (PMC13116764; doi:10.3390/ijms27083687)
Supplement: Supplementary file 1 [file ijms-27-03687-s001.zip › Supplementary Table S2.xlsx]

## Sheet: Sheet1
Supplementary Table S2: Information of the drug targets, database source targets, differentially expressed genes, module genes in WGCNA and the intersecting targets
Drug targets	DEGs	WGCNA	The intersecting target genes
ESR1	SCARNA4	AADAC	PLA2G2A
ESR2	SOSTDC1	AASS	HSP90AA1
ALOX5	MIR664B	ABCA6	TDO2
ACHE	S100A3	ABCA8	CA1
TYR	RAMP2	ABCB1	SLC6A4
PLA2G5	RNU5D-1	ABCB7	MMP8
NOX4	MS4A15	ABCC9	LRRK2
HSD17B2	HIGD1B	ABCE1	SELE
HSD17B3	MYOZ1	ABCG2	ROCK2
SHBG	GPR146	ABHD12B	CA4
HSD17B14	VTRNA1-1	ABHD14A	ABCC9
CDK4	SNORD94	ABL2	TOP1
PLA2G2A	HEY1	ACACA	HIF1A
YWHAG	HLA-DRB1	ACADL	LDHB
CA6	TMEM100	ACADSB	MET
CA5B	C2orf40	ACAT2	CXCL8
CA5A	VIPR1	ACE2
SNCA	TMEM130	ACKR1
TERT	RARRES2	ACOT2
WEE1	C10orf10	ACOXL
NQO2	IFI27	ACPP
MAPK14	LBH	ACSL1
PGD	SNORA7B	ACSL4
HSP90AA1	DNASE1L3	ACSM3
INSR	SNORD74	ACSS3
CDK5R1	GDPD3	ACTG2
SFRP1	HIST2H2AC	ADAM10
APP	NKG7	ADAM23
PTGS2	ST8SIA6	ADAM28
IGFBP3	DLL4	ADAMDEC1
CDK1	MAL	ADAMTS8
HSD17B1	TNNC1	ADAMTS9
HDAC3	KLK11	ADD3
HDAC6	SNORA37	ADGRF1
CCR5	FGFR4	ADGRF5
CDK2	ADIRF	ADGRL2
PTGS1	HIST1H2BC	ADGRL4
EIF2AK2	SCN4B	ADGRV1
ERBB2	CACNG4	ADIRF
PLAT	FAM167A	ADRA1A
CCNE2	FOXF1	ADRB1
CCNE1	SCGB3A1	ADTRP
CDK5	HIST1H4C	AEBP1
PLAU	SNORD34	AGBL1
MAOA	SLC6A4	AGER
CHEK1	PRDX5	AGL
PDK1	RNVU1-1	AGPS
MAOB	CLEC3B	AGR3
ADH1A	SCARNA13	AHCTF1P1
ADH1C	FIBIN	AHCYL2
CHRM1	SNORA49	AHI1
HTR7	IFI6	AHNAK2
PARP1	HOXA4	AIM1
TYMS	SNORD116-26	AIM2
CYP19A1	CRIP2	AKAP11
SRD5A1	C1orf194	AKAP12
SIRT2	CA4	AKAP9
TDO2	WFS1	ALAS2
CTSK	GGTLC1	ALCAM
GLI2	MTND2P28	ALDH1A2
GLI1	PPP1R14A	ALDH1L2
MTNR1A	TBX4	ALDH3B1
MTNR1B	HIF3A	ALG11
P2RX7	SNORD115-32	ALMS1
KAT2B	FXYD1	ALOX15
GABRB3	S100A4	ALOX15B
GABRA1	SNORD116-25	ALYREF
GABRA5	ICAM2	AMD1
GABRA2	FCER1A	ANGPT1
GABRA3	HMGCS2	ANGPT2
GABRA6	CCL5	ANGPTL1
GABRG2	TMEM178A	ANGPTL4
CHRM2	LTBP4	ANK2
CTSL	GRAMD2	ANK3
CTSB	GSTM5	ANKIB1
SRD5A2	SCGB1A1	ANKRD1
ACE	NXF3	ANKRD12
DRD4	LGR5	ANKRD20A21P
CHRM4	VSIG2	ANKRD20A8P
CHRM5	SNORA54	ANKRD22
MPO	FLJ34503	ANKRD28
CHRM3	NDRG4	ANKRD36
CA2	C1orf198	ANKRD36B
CA1	ANO1	ANKRD50
MMP13	SNORD116-4	ANO1
MMP1	PRELP	ANPEP
PDE7A	RAMP3	AOC3
SLC6A2	RNVU1-15	AOX1
SLC6A4	ADRB1	AP3B1
EPHX2	CHIAP2	APC
PIN1	SNORA80E	APH1A
CHRNA4	TBX2	API5
IDO1	HIST2H2AA4	APLN
CHRNB2	PKP2	APLNR
DNMT3A	FRS2	APOC1
CYP2A6	LOC646813	APOH
EPHX1	MAP1B	AQP4
IMPDH2	FANCI	AQP5
SLC6A3	LTN1	AQP9
THRB	XRN1	ARAP2
PSEN2	RAPGEF6	AREG
PSENEN	IVNS1ABP	ARF5
NCSTN	ARHGAP21	ARFGEF1
APH1A	IL18RAP	ARG1
PSEN1	ASPM	ARHGAP15
APH1B	RECQL	ARHGAP18
ALOX15	SRBD1	ARHGAP21
ALOX12	RB1CC1	ARHGAP29
NOS2	SLC5A8	ARHGEF37
CCNB3	N4BP2	ARHGEF38
CCNB1	FRMD4B	ARID4A
CCNB2	LRRCC1	ARID5A
HMOX1	ARMC8	ARID5B
CA12	CCDC18	ARMC8
CA9	TRIP12	ARMT1
MMP8	GOLGA5	ARNTL
HTR2B	PNN	ARNTL2
GRM5	DMTF1	ARRDC2
SLC5A7	GTF3C3	ASCC3
CYP11B1	IRAK3	ATAD2
CYP11B2	PGBD3	ATOH8
MCL1	RNF19A	ATP11B
ADH4	ZNF33B	ATP11C
ADH1B	USP15	ATP13A3
HSD11B1	ZNF614	ATP13A4
PTPN1	CAND1	ATP2B1
PTPN2	ATP6V1D	ATP6V1A
GRM1	DST	ATP6V1C1
S1PR3	MIOS	ATP6V1D
ABCB1	DHX29	ATP8A1
KCNH2	UPF2	ATP8B4
F3	ARNTL2	ATP8B5P
MGLL	KIAA1109	ATR
SIGMAR1	ABCC9	ATRX
TSPO	TIPARP	AZI2
MAPK10	BRWD3	B3GNT5
HRH3	FGF7P3	B4GAT1
NR1I3	ZNF429	BACH1
CYP17A1	ZNF260	BANK1
HLCS	ZNF175	BAZ1A
HCRTR2	C12orf4	BAZ2B
MC4R	RANBP2	BBOF1
MAPK9	R3HCC1L	BBX
FAAH	CALU	BCAT1
CACNA1B	PBRM1	BCHE
DRD2	SOCS4	BCL2A1
DBF4	SLTM	BCLAF1
CDC7	FCHO2	BDKRB1
CYP2C19	PIK3C2A	BDP1
AKT1	CALD1	BICC1
HCRTR1	ZNF724	BIRC3
DRD1	FBXO30	BIRC6
TRPM8	DMXL2	BLZF1
DRD3	CMAHP	BMP1
PSMB5	GAPT	BMP5
TRPV1	ITGB6	BMX
ABCG2	SYNE2	BNC1
BRD4	LRRK2	BOD1L1
ADRA2A	IBTK	BRCC3
HTR1B	SETX	BROX
ADRA2C	F13A1	BRWD3
HRH2	KIAA0368	BST2
HTR1D	HSPA13	BTAF1
HTR1A	ACSL4	BZW1
ADRA1D	QSER1	BZW2
HTR2A	MCTP1	C10orf10
HTR2C	KYNU	C10orf12
ADRA1A	MIER3	C10orf131
HRH1	IMPA1	C10orf67
PREP	CTR9	C12orf4
HTR6	ZNF841	C12orf57
S1PR1	RSPO3	C12orf75
DRD5	PHF20L1	C1orf198
HTR3A	HEATR1	C2orf40
HTR1E	GOLIM4	C3orf36
PRKDC	USP34	C3orf52
HTR5A	ZNF675	C4BPA
ALDH1A1	ZNF33A	C4B_2
SOAT1	SULF1	C5
PDE4B	MKI67	C5orf42
CA7	STEAP1	C6
FNTA	ZNF799	C7
FNTB	FAP	CA1
JAK2	RRM1	CA12
CYP24A1	SLC7A2	CA2
CYP27A1	TOP1	CA4
CNR2	PBDC1	CACNG4
TNKS2	KIF18A	CADPS2
TNKS	CWC22	CALB2
AVPR2	FER	CALD1
ADORA2A	ZFX	CALU
ADORA3	USP47	CAMK2N1
TGM2	MPDZ	CAND1
CCR2	LOC646358	CAPN7
GRM2	CEP55	CASP12
AVPR1A	NUSAP1	CASS4
LRRK2	AGL	CATSPERB
NAAA	ICE1	CBX7
KCNA5	PLIN2	CCDC102B
EEF2K	RAI14	CCDC14
ADORA2B	SRPK1	CCDC141
JAK1	ACE2	CCDC144CP
ADORA1	SAMSN1	CCDC146
DUSP3	DHX9	CCDC18
CTSV	SLC41A2	CCDC186
ITK	FXR1	CCDC190
PARP2	ATAD2	CCDC25
AKR1B1	NCAPG	CCDC3
THRA	MYO5A	CCDC59
ICAM1	ZNF518A	CCDC80
SELE	NOP58	CCDC88A
STAT3	TOP2B	CCL13
RPS6KB1	CDK1	CCL15-CCL14
KIF11	FGF7	CCL19
CACNA2D1	NUCB2	CCL21
PIM1	WRN	CCL4L1
TACR1	CCDC144CP	CCL5
SIRT3	ATP6V1C1	CCL8
RELA	CCDC80	CCNE2
FLT4	AIM1	CCP110
IGF1R	VEPH1	CCT2
EGFR	CCDC102B	CCT5
KDR	UFL1	CCT6A
ROCK2	SKIV2L2	CD101
AKR1C3	CRYBG3	CD163
KIT	FRK	CD163L1
FLT3	LDHB	CD177
PTAFR	SECISBP2L	CD180
SRC	EPHA4	CD1C
LTA4H	SMG1	CD1E
GPBAR1	HSPA9	CD200
CRHR1	IPO7	CD22
CA4	ZNF271P	CD24
SQLE	IDE	CD27
NR3C1	PLK4	CD274
NR3C2	DNAJC10	CD36
PGR	UTP20	CD38
TRPV3	RPL21P44	CD3D
UGT2B7	ZNF100	CD3E
HMGCR	TARS	CD3G
JAK3	IPO5	CD52
TYK2	DDX1	CD80
OPRM1	FAM35DP	CD82
OPRD1	AOX1	CD8A
OPRK1	SMC5	CD96
PER2	CENPF	CDC42BPA
AR	DOCK11	CDC5L
PIM3	DDX3X	CDCA7L
VDR	IQGAP1	CDH2
MAPK1	CCT5	CDH5
LIPA	UTRN	CDH6
PRKCG	MOSPD2	CDIPT
PRKCD	PLS1	CDON
PRKCA	TPX2	CENPJ
CNR1	KIF20A	CENPW
MAP3K14	WDR3	CEP112
CYP2C9	ODF2L	CEP152
CES1	ACSM3	CEP162
MPI	ECHDC1	CEP170
CES2	SRP72	CEP290
METAP1	ZNF292	CEP295
FYN	CLTC	CEP350
SHH	FBN1	CEP57
CYP51A1	KLHL4	CEP70
NR1H2	CHD2	CEP97
TBXAS1	DIAPH2	CERS4
F2R	DLD	CFAP69
HSD11B2	MIR29A	CFAP97
TBXA2R	ANKRD50	CFB
PYGL	RANBP6	CFH
GSK3B	AHI1	CFHR1
G6PD	ROS1	CFI
ABL1	KRR1	CFTR
PLK1	MIR222	CH25H
NR1H3	DDX10	CHCHD2
BCHE	DDX52	CHD1
SLC10A2	BAZ1A	CHD2
SAE1	FAM111B	CHD9
UBA2	TXLNG	CHIA
AKR1B10	RIOK2	CHIAP2
GCGR	ALAS2	CHIT1
ICMT	ESF1	CHL1
SLC18A3	FKBP5	CHML
PABPC1	PSME4	CHORDC1
ABHD6	KIF20B	CHUK
SERPINA6	CKAP5	CILP
NR1I2	TOPBP1	CKAP2
FABP1	TTC21B	CKAP5
MAPK3	EHF	CKB
PRKCH	BZW1	CLDN1
PTPN11	MYCBP2	CLDN5
NPC1L1	POLK	CLEC14A
BACE1	EIF2S1	CLEC3B
PTGES	KIAA1107	CLEC4E
RORA	AQP9	CLEC4M
CDC25A	HLTF	CLEC6A
POLB	DIS3	CLIC3
PTPN6	RAB27B	CLIP1
FABP4	CEP290	CLOCK
FABP3	TWF1	CLTC
FABP5	ECT2	CMAHP
SCD	KNL1	CMSS1
PPARG	POLR2B	CMTM8
PTPRF	MCM8	CNN1
PLA2G1B	TAX1BP1	CNOT1
ACP1	AHCTF1P1	CNR1
FFAR1	STK38L	CNTLN
TNF	STAG2	CNTN1
ATP12A	BCAT1	CNTNAP3B
FDFT1	EIF5	CNTRL
CD81	CENPU	COL14A1
PPARA	LOC100421561	COL15A1
PPARD	TTC3	COL1A1
PDE4D	CHD9	COL3A1
TRPA1	TXNRD1	COL6A3
RORC	SUPT16H	COL6A5
NPY5R	ESCO2	COLGALT2
IL6	DDX60L	COPB1
GLUL	GFPT1	COPB2
ABCC9	SLK	COPS2
HAO1	ZNF28	COPS4
KCNE1	DDX18	CORIN
KCNQ1	ZCCHC6	CORO1A
SREBF2	ADAMTS9	COX4I2
IKBKB	RSRC1	COX7A1
CDC25C	RNF6	COX7B
BCL2L1	HIF1A	COX8A
CDC25B	MRC1	CP
RPS6KA5	IWS1	CPA4
PPP2CA	RBBP8	CPD
TAS2R31	DLGAP5	CPED1
IL1B	FAM171B	CPXM1
TTL	SLC10A5	CR1
PPP1CC	CLDN1	CR2
POLA1	KIF21A	CREBRF
CTSS	COPB2	CRIP2
TPO	ITGA2	CRISP3
CTSD	RIOK1	CRTAC1
TOP1	HSP90B1	CRYAB
PTGER2	ANGPTL1	CRYBG3
DHCR7	MAP7D3	CSDE1
LTB4R	TRIP11	CSE1L
TLR9	CLOCK	CSGALNACT1
NR1H4	CEP295	CSRNP1
PTGER4	CFI	CST7
ALOX5AP	HNRNPA3	CT45A8
GRIK1	SPARCL1	CTLA4
GRIK2	ARID4A	CTNNB1
PTGIR	IL13RA2	CTR9
MDM2	NOC3L	CTSE
TOP2A	PUM3	CTSK
ITGAV	LRPPRC	CTSL
ITGB3	ABCE1	CTSS
SLC10A1	DHX36	CTSW
CTRC	BOD1L1	CTTNBP2
PTGDR	NR1D2	CUL2
PTGDR2	C5	CUL3
PLA2G4A	DNAJC3	CWC22
IL2	CENPE	CWF19L2
VEGFA	GNL2	CX3CL1
FGF1	LARP7	CX3CR1
FGF2	PPIP5K2	CXCL8
HPSE	NBN	CXCL9
ATP1A1	COL14A1	CYBB
TACR2	NRIP1	CYLD
SLC5A2	CHORDC1	CYP1B1
SLC5A1	SLU7	CYP4B1
LGALS4	DNAJC21	DAW1
LGALS3	ARHGAP11A	DBF4
LGALS8	ANKRD36	DCLK1
PTGFR	COPB1	DDIT4
ITGB1	WDR75	DDR2
ITGA4	JPX	DDX1
PTGER1	RSL1D1	DDX10
AKR1C2	ALDH1L2	DDX18
AKR1C1	CHD1	DDX21
EPHA2	PTPN13	DDX3X
MMP3	ANKRD22	DDX52
MMP2	FMO5	DDX58
GLRA1	PSMD1	DDX60
PPM1B	HOOK1	DDX60L
PPP2R5A	DNAJC13	DEK
RBP4	FAM208B	DENND2C
PFKFB3	SAMD9L	DEPTOR
ALPL	ACSL1	DES
DAO	DCLK1	DEXI
PLEC	CEP350	DHX15
CSNK1A1	EPS8	DHX29
CSNK1D	ZC3H13	DHX36
NAT1	CKAP2	DHX9
ABAT	CCL20	DIAPH2
FADS1	FLJ45950	DICER1
RPS6KA2	DNM1L	DIS3
HDAC2	MACC1	DKC1
ALPG	RFC1	DKK1
KDM1A	TFEC	DLD
KCNMA1	JMJD1C	DLL4
PLAA	ASCC3	DMBT1
CA3	KIF5B	DMTF1
CA14	CA1	DMXL2
CA13	CCDC59	DNAH5
NFKB1	PCM1	DNAJA1
XDH	BCLAF1	DNAJC10
SOAT2	GNL3	DNAJC13
HIF1A	MET	DNAJC2
CFD	PDGFD	DNAJC21
PDE10A	KTN1	DNAJC3
CSNK2A1	NCL	DNASE1L3
PIM2	SLC1A3	DNM1L
CSNK2A2	LAMA2	DNTTIP2
CSNK2A3	PDE1A	DOCK10
MBNL1	PPP1R12A	DOCK11
MBNL2	OPA1	DOCK2
MBNL3	ATRX	DOCK5
CES5A	OSBPL8	DOCK8
CES3	COPS2	DOCK9
MAPT	ITPR2	DOPEY1
ERN1	SPDL1	DPP4
DDO	IGF1	DPP6
NLRP3	MMP1	DPT
CHRNA7	PRPF40A	DSC3
FUT7	SMC2	DSG2
LDHA	SRFBP1	DSP
LDHB	CP	DST
F2	FNBP1L	DTX3L
PTPRC	NOL8	DYRK3
EP300	GOLGA4	EBNA1BP2
TTR	PNPLA8	ECHDC1
ALDH2	CDC5L	ECM2
PLA2G7	AKAP9	EDN1
MET	ZNF146	EEA1
CTSH	CCP110	EFL1
C1R	ZNF252P	EFTUD1P1
CXCR2	SNX2	EGFL6
XPO1	SLC4A1AP	EGR2
PIK3CD	IDH1	EHF
PDE5A	KIF23	EID3
PDE3A	BIRC3	EIF1AX
PDE4A	PHF3	EIF2AK2
PDE2A	SNORD114-2	EIF2AK3
PDE11A	CEP170	EIF2AK4
PDE7B	CXCL8	EIF2S1
CTSC	WDR43	EIF2S2
CTSF	NAA15	EIF3A
HDAC1	KIF11	EIF3J
VCAM1	MIR32	EIF3M
PIK3R1	ZNF654	EIF5
MIF	MIS18BP1	EIF5B
GSR	SNORD78	ELF5
BBOX1	SELE	ELL2
PRKCB	THOC2	ELN
PRKCQ	PLA2G2A	ELOVL2
AKR1B15	PYROXD1	ELOVL7
AKR1A1	SLC6A14	EML4
AKR1E2	SMC6	EMP1
ABCB11	MTHFD2	ENOX2
ABCB4	TMF1	ENPEP
ABCB5	GOLGB1	ENPP1
ITGAL	LTV1	ENPP2
PTGER3	EIF5B	ENTPD1
KMT5A	CCDC88A	EPC2
SLC22A6	VCAN	EPGN
FABP2	ANKRD36B	EPHA3
PHF8	USP16	EPHA4
GABBR1	DOCK10	EPRS
KDM5C	BRCC3	EPS8
KDM2A	IQGAP2	ERAP2
GSTK1	EIF3A	ERBB4
FFAR4	ROCK1	ERCC6L2
PLG	GEN1	ERV3-1
GABRB2	USO1	ESF1
CDC45	BLZF1	ESM1
CYP1A2	SAMD9	ETFDH
RXRA	SERPINB2	ETV5
SLC22A12	PGM3	EXOC1
EDNRA	ANKRD28	EXPH5
RARA	RPAP3	EYA4
SLC16A1	TTC37	EZH2
RARG	DDX21	F11
RARB	ROCK2	F13A1
CXCL8	ZNF91	F2R
MMP9	SMC3	F5
MMP14	ZNF117	FABP3
MMP12	TOP2A	FAM102B
CMA1	NSRP1	FAM111A
CTSG	DSG2	FAM135A
STS	HSP90AA2P	FAM13A
BMP1	TPR	FAM13C
BRD2	DPP4	FAM162B
BRDT	MAPK6	FAM167A
BRD3	EEA1	FAM167B
CHIA	TSHZ2	FAM171B
CASP3	RAD50	FAM175B
GDA	EPRS	FAM177A1
CDK9	ZNF845	FAM184A
DYRK1A	USP8	FAM189A2
RGS4	GALNT1	FAM198B
QTRT1	GCC2	FAM208B
GRM4	ANGPT2	FAM35DP
CCNA1	CCDC141	FAM65B
CCNT1	ZNF721	FAM69B
CCNA2	ANLN	FAM91A1
CASP7	HP	FAM98A
ELANE	HSP90AA6P	FAP
AURKB	HSPD1	FAR2
GLO1	HSP90AA1	FARSB
DAPK1	CFH	FASTKD2
PTK2	NEXN	FAT1
ABCC1	ZNF267	FAXDC2
PKN1	CD163	FBN1
NEK2	DNTTIP2	FBXO30
CXCR1	CCDC186	FBXO32
CAMK2B	SMC4	FBXO38
ALK	HSPH1	FCAR
NEK6	SNORD20	FCER1A
CYP1B1	MMP8	FCGR1CP
AXL	TTN	FCGR3A
NUAK1	VSIG1	FCGR3B
AKR1C4	SPP1	FCHO2
GPR35	TDO2	FCN3
KDM4E	PI15	FER
MYLK	SLC7A11	FFAR4
SYK	POSTN	FGA
PIK3CG		FGD4
APEX1		FGF18
PTPRS		FGF7
MPG		FGF7P3
ARG1		FGFBP2
CDK6		FGFR2
AHR		FGFR4
ESRRA		FGG
CD38		FGL2
CFTR		FHL5
AMY1A		FIBIN
GRK6		FIG4
TDP1		FILIP1L
BACE2		FKBP14
ST3GAL3		FKBP5
FUT4		FLJ34503
BCL2		FLJ36840
DNMT1		FLJ45950
STAT1		FLRT2
KLK1		FLRT3
KLK2		FLT1
PGF		FMN1
DNM1		FMNL2
NMUR2		FMO1
RPS6KA3		FMO5
		FNBP1L
		FNIP1
		FOXF1
		FPR2
		FREM2
		FRK
		FRMD4B
		FRS2
		FRZB
		FST
		FSTL1
		FSTL3
		FXR1
		FXYD1
		FXYD3
		GALNT1
		GALNT15
		GALNT3
		GALNT5
		GALNT7
		GAPT
		GARS
		GAS2L3
		GAS6
		GATA2
		GBE1
		GBP1P1
		GBP2
		GBP3
		GBP4
		GBP5
		GCC2
		GCLM
		GCNT2
		GCNT4
		GDAP2
		GDF10
		GDI2
		GDPD3
		GEM
		GEN1
		GFM1
		GFPT1
		GFPT2
		GGNBP2
		GGTLC1
		GJA4
		GJA5
		GK3P
		GLDN
		GNA14
		GNG11
		GNL2
		GNL3
		GNLY
		GOLGA4
		GOLGA5
		GOLGB1
		GOLIM4
		GOLM1
		GPC6
		GPER1
		GPM6A
		GPR146
		GPR15
		GPR171
		GPR34
		GPSM2
		GPX8
		GRAMD2
		GRAP
		GRAPL
		GRIA1
		GSTM1
		GSTM5
		GSTT1
		GTF2H1
		GTF3C3
		GVINP1
		GZMA
		GZMB
		GZMK
		HACD3
		HAS1
		HAS2
		HAVCR2
		HBA2
		HBB
		HBD
		HBEGF
		HBG2
		HBS1L
		HCST
		HDC
		HEATR1
		HECTD1
		HECW2
		HERC6
		HES1
		HEY1
		HEY2
		HEYL
		HGF
		HHIP
		HIF1A
		HIGD1B
		HIGD2A
		HILPDA
		HINT2
		HIPK3
		HIST1H1C
		HIST1H2AC
		HIST1H2AE
		HIST1H2BC
		HIST1H2BF
		HIST1H2BH
		HIST1H3A
		HIST1H3D
		HIST1H3F
		HIST1H3I
		HIST1H4C
		HIST1H4D
		HIST1H4E
		HIST1H4F
		HIST2H2AA4
		HIST2H2AB
		HIST2H2AC
		HIST2H2BE
		HIST2H4A
		HIVEP1
		HIVEP2
		HLA-DOA
		HLA-DQA1
		HLA-DQA2
		HLA-DQB1
		HLA-DQB2
		HLA-DRB1
		HLA-DRB5
		HLTF
		HMCN1
		HMGCR
		HMGCS1
		HMGCS2
		HMOX1
		HNF1B
		HNRNPA1
		HNRNPA2B1
		HNRNPA3
		HNRNPH3
		HOOK1
		HOOK3
		HOXA-AS2
		HOXA2
		HOXA4
		HOXA5
		HOXA6
		HP
		HPGD
		HPGDS
		HPR
		HSD17B4
		HSP90AA1
		HSP90AA2P
		HSP90AA6P
		HSP90AB3P
		HSP90B1
		HSPA13
		HSPA4
		HSPA4L
		HSPA5
		HSPA9
		HSPC324
		HSPD1
		HSPH1
		HTR3C
		HYAL2
		IARS
		IBTK
		ICAM2
		ICE1
		ID3
		IDE
		IDH1
		IFI16
		IFI27
		IFI44
		IFI44L
		IFI6
		IFIH1
		IFIT1
		IFIT2
		IFIT3
		IFIT5
		IFRD1
		IFT57
		IFT74
		IFT80
		IGF1
		IGSF6
		IL13RA2
		IL18R1
		IL18RAP
		IL1A
		IL1R1
		IL1R2
		IL1RAP
		IL20RA
		IL2RA
		IL2RB
		IL32
		IL6ST
		IMPA1
		INHBA
		INPP4B
		INTS7
		IPO11
		IPO5
		IPO7
		IPO8
		IQCG
		IQGAP1
		IQGAP2
		IRAK3
		IREB2
		IRX3
		ISLR
		ITGA2
		ITGA3
		ITGA6
		ITGAL
		ITGAV
		ITGB3
		ITGB6
		ITGB8
		ITK
		ITLN1
		ITLN2
		ITM2A
		ITPR2
		ITSN2
		IVNS1ABP
		IWS1
		JAK1
		JMJD1C
		JMY
		JPX
		JUND
		KAT6A
		KCNK17
		KCNK3
		KCNMB4
		KDELC1
		KDM3A
		KHDRBS2
		KIAA0196
		KIAA0368
		KIAA0825
		KIAA1033
		KIAA1107
		KIAA1109
		KIAA1324L
		KIAA1551
		KIAA1683
		KIAA2026
		KIF16B
		KIF21A
		KIF5B
		KIT
		KLHL4
		KLK11
		KLRD1
		KLRF1
		KMO
		KMT5B
		KNSTRN
		KPNA2
		KPNA3
		KPNA4
		KPNB1
		KRR1
		KRT4
		KRT7
		KTN1
		KYNU
		L3MBTL3
		LAMA2
		LAMB1
		LAMP5
		LARP7
		LARS
		LBH
		LCP1
		LDHB
		LGR5
		LIFR
		LINC00312
		LINC00328
		LINC00417
		LINC00472
		LINC00597
		LINC01105
		LIPN
		LOC100130428
		LOC100130876
		LOC100131131
		LOC100131541
		LOC100131581
		LOC100132686
		LOC100421561
		LOC101059935
		LOC102724428
		LOC102724788
		LOC102725104
		LOC284581
		LOC339803
		LOC646358
		LOC646813
		LOC692247
		LOX
		LPAR3
		LPL
		LRP2
		LRP4
		LRPPRC
		LRRC17
		LRRC31
		LRRC32
		LRRC36
		LRRC39
		LRRCC1
		LRRK2
		LRRN4
		LSG1
		LSMEM1
		LTBP2
		LTN1
		LTV1
		LUC7L3
		LXN
		LY6E
		LYAR
		LYRM2
		LYRM9
		LYSMD3
		LYST
		LYVE1
		MACC1
		MAK16
		MAL
		MAP1B
		MAP7D3
		MAPK6
		MATN2
		MATN3
		MCCC1
		MCTP1
		MDGA1
		MDM2
		ME1
		MEDAG
		MEG3
		MERTK
		MET
		METTL7A
		MFAP4
		MFNG
		MFSD5
		MGA
		MGAM
		MIA3
		MICA
		MIER3
		MIOS
		MIR142
		MIR155
		MIR17HG
		MIR181B1
		MIR21
		MIR218-1
		MIR221
		MIR222
		MIR223
		MIR224
		MIR27B
		MIR29A
		MIR31
		MIR31HG
		MIR32
		MIR664B
		MIR95
		MIR99AHG
		MIRLET7A2
		MIRLET7C
		MIRLET7F1
		MIS12
		MIS18BP1
		MKL2
		MKLN1
		MLF1
		MME
		MMP16
		MMP19
		MMP8
		MMRN1
		MMRN2
		MNDA
		MNS1
		MOP-1
		MORF4L2
		MORN2
		MOSPD2
		MPDZ
		MPHOSPH10
		MPP5
		MPP6
		MPP7
		MRC1
		MRPL11
		MS4A14
		MS4A15
		MSANTD4
		MSH6
		MSL3P1
		MSLN
		MSMO1
		MSR1
		MTHFD1
		MTHFD2
		MTMR2
		MTND2P28
		MTRR
		MTUS1
		MUC16
		MUC21
		MX1
		MX2
		MYCBP2
		MYL2
		MYO1B
		MYO5A
		MYO5C
		MYO9A
		MYOF
		MYOZ1
		MYRF
		MYRIP
		MYSM1
		N4BP2
		NAA15
		NABP1
		NAE1
		NAIP
		NAMPT
		NAPG
		NARS
		NBEA
		NBN
		NCEH1
		NCF2
		NCL
		NCOA7
		NCR3LG1
		NDRG4
		NDUFA3
		NECAB1
		NEXN
		NFIL3
		NIN
		NIPBL
		NKG7
		NKTR
		NLGN1
		NLN
		NLRC4
		NLRP3
		NMUR2
		NOC3L
		NOL8
		NOLC1
		NOP16
		NOP58
		NOS1
		NOSTRIN
		NOTCH4
		NOX4
		NPAT
		NPR3
		NR1D1
		NR1D2
		NR5A2
		NRDC
		NRIP1
		NRM
		NRN1
		NSF
		NSRP1
		NT5E
		NUAK1
		NUCB2
		NUDCD1
		NUDT14
		NUFIP2
		NUP88
		NXF3
		NXN
		OAS1
		OAS2
		OAS3
		ODF2L
		ODF3B
		OGN
		OLFM4
		OLR1
		OPA1
		OR2A9P
		OR4F29
		OR52N1
		OR52N5
		OR5P1P
		OR5P2
		OR5P3
		OSBPL11
		OSBPL8
		OSMR
		OSR1
		OTUD6B
		OVCH1
		OVCH2
		OXCT1
		P2RY12
		PAK1IP1
		PALMD
		PAMR1
		PANX1
		PAPOLA
		PAPPA
		PARP14
		PARP4
		PARP9
		PAX8-AS1
		PBDC1
		PBRM1
		PCDH18
		PCDHB5
		PCF11
		PCM1
		PCOLCE2
		PCSK2
		PDCD4
		PDE1A
		PDE4D
		PDE4DIP
		PDE8B
		PDGFD
		PDGFRA
		PDK2
		PDK4
		PDZK1IP1
		PELI1
		PER3
		PGAP2
		PGBD3
		PGM2L1
		PGM3
		PHEX
		PHF1
		PHF20L1
		PHF3
		PHIP
		PHLDB2
		PI15
		PIBF1
		PIGA
		PIGR
		PIK3C2A
		PIK3C2G
		PIK3CA
		PIK3R1
		PIK3R3
		PIM2
		PIP5K1B
		PIR-FIGF
		PJA2
		PKHD1L1
		PKIG
		PKNOX2
		PKP2
		PLA1A
		PLA2G10
		PLA2G1B
		PLA2G2A
		PLA2G4A
		PLA2G5
		PLAC8
		PLAC9
		PLCB1
		PLCB4
		PLCH1
		PLEK
		PLEKHA5
		PLEKHG1
		PLIN2
		PLK2
		PLLP
		PLN
		PLOD2
		PLPPR4
		PLPPR5
		PLS1
		PLS3
		PMAIP1
		PNISR
		PNN
		PNPLA8
		PNPT1
		POLD3
		POLK
		POLR2B
		POLR3B
		POPDC3
		POSTN
		PPARG
		PPDPF
		PPIG
		PPIP5K2
		PPP1R12A
		PPP1R14A
		PPP1R3C
		PPP1R9A
		PPP4R2
		PPT1
		PRDX5
		PREX2
		PRF1
		PRG4
		PRKDC
		PRKG2
		PRPF18
		PRPF40A
		PRPF4B
		PRR15L
		PRR5L
		PRRX1
		PRSS8
		PRTG
		PRUNE2
		PSMB9
		PSMD1
		PSMD14
		PSME4
		PSORS1C3
		PTER
		PTGIS
		PTGS2
		PTMS
		PTPN11
		PTPN13
		PTPRB
		PTPRC
		PTPRCAP
		PTPRZ1
		PTX3
		PUM3
		PUS3
		PUS7
		PUS7L
		PWP1
		PXMP4
		PYROXD1
		QSER1
		R3HCC1L
		RAB25
		RAB27B
		RAB3GAP2
		RABEP1
		RACGAP1
		RAD21
		RAD50
		RAI14
		RALGPS2
		RAMP2
		RAMP3
		RANBP2
		RANBP3L
		RANBP6
		RAP1GDS1
		RAPGEF5
		RAPGEF6
		RARB
		RARRES1
		RARRES2
		RASEF
		RASGEF1B
		RASGRF2
		RASGRP1
		RASGRP3
		RB1CC1
		RBAK
		RBBP8
		RBM41
		RBP2
		RDX
		RECQL
		REL
		RELN
		RFC1
		RFTN2
		RFX2
		RGN
		RGPD2
		RGS1
		RGS2
		RGS4
		RGS5
		RGS9
		RHOF
		RICTOR
		RIOK1
		RIOK2
		RND3
		RNF122
		RNF182
		RNF19A
		RNF6
		RNMT
		RNU11
		RNU12
		RNU4-1
		RNU4-2
		RNU5B-1
		RNU5D-1
		RNU5E-1
		RNU5F-1
		RNVU1-1
		RNVU1-15
		RNVU1-19
		ROBO2
		ROBO4
		ROCK1
		ROCK2
		ROS1
		RPAP3
		RPF2
		RPGR
		RPGRIP1L
		RPL21P44
		RPLP2
		RPPH1
		RPS6KA3
		RRAS
		RRM1
		RRP15
		RRS1
		RSAD2
		RSF1
		RSL1D1
		RSPO3
		RSRC1
		RTKN2
		RUNDC3B
		RXFP1
		RXRG
		S100A3
		S100A4
		SACM1L
		SACS
		SAMD9
		SAMD9L
		SAMSN1
		SBNO1
		SCAF11
		SCAPER
		SCARNA10
		SCARNA13
		SCARNA4
		SCARNA5
		SCARNA6
		SCARNA9
		SCEL
		SCGB3A1
		SCN1A
		SCN3A
		SCN4B
		SCN9A
		SCNN1G
		SCUBE1
		SCYL2
		SDCCAG8
		SDR16C5
		SDS
		SEC14L4
		SECISBP2L
		SECTM1
		SEL1L
		SELE
		SELL
		SELM
		SELP
		SEMA3A
		SEMA3B
		SEMA3C
		SEMA3D
		SEMA5A
		SEMA6A
		SERPINB1
		SERPINB2
		SERPINB3
		SERPINB4
		SERPINB8
		SERPIND1
		SERPINE1
		SERPINE2
		SERTM1
		SESTD1
		SETX
		SF3A3
		SF3B1
		SFRP2
		SGCA
		SGCG
		SGMS2
		SGPP2
		SH2D1B
		SH2D3C
		SH3PXD2B
		SHISA3
		SHOC2
		SHPRH
		SIGLEC12
		SIGLEC17P
		SKIL
		SKIV2L2
		SLAMF6
		SLAMF7
		SLC10A5
		SLC13A2
		SLC15A2
		SLC15A3
		SLC16A1
		SLC16A10
		SLC16A6
		SLC16A7
		SLC18A2
		SLC19A2
		SLC19A3
		SLC1A1
		SLC1A3
		SLC22A3
		SLC27A2
		SLC28A3
		SLC30A1
		SLC38A1
		SLC39A13
		SLC39A14
		SLC41A2
		SLC47A1
		SLC4A1AP
		SLC5A1
		SLC5A8
		SLC5A9
		SLC6A14
		SLC6A20
		SLC6A4
		SLC7A1
		SLC7A11
		SLC7A2
		SLC9A3R2
		SLCO1A2
		SLCO2A1
		SLK
		SLTM
		SLU7
		SMAD6
		SMAD7
		SMARCA1
		SMARCAD1
		SMC1A
		SMC3
		SMC4
		SMC5
		SMC6
		SMG1
		SMG1P3
		SMPD3
		SNAP25
		SNHG1
		SNHG3
		SNORA1
		SNORA14A
		SNORA20
		SNORA21
		SNORA22
		SNORA24
		SNORA37
		SNORA38B
		SNORA49
		SNORA54
		SNORA60
		SNORA65
		SNORA68
		SNORA71A
		SNORA7B
		SNORA80E
		SNORD105
		SNORD113-3
		SNORD113-4
		SNORD114-2
		SNORD114-26
		SNORD114-3
		SNORD115-23
		SNORD115-24
		SNORD115-25
		SNORD115-32
		SNORD115-44
		SNORD116-13
		SNORD116-16
		SNORD116-21
		SNORD116-25
		SNORD116-26
		SNORD116-4
		SNORD116-6
		SNORD14E
		SNORD1A
		SNORD20
		SNORD24
		SNORD28
		SNORD30
		SNORD34
		SNORD3D
		SNORD42B
		SNORD44
		SNORD45B
		SNORD46
		SNORD50A
		SNORD51
		SNORD6
		SNORD60
		SNORD68
		SNORD73A
		SNORD74
		SNORD75
		SNORD77
		SNORD78
		SNORD79
		SNORD94
		SNRPD3
		SNX10
		SNX2
		SNX25
		SOCS4
		SOD2
		SOSTDC1
		SP100
		SPAG9
		SPARCL1
		SPDYA
		SPG20
		SPICE1
		SPINT2
		SPOCK2
		SPTLC3
		SQLE
		SRBD1
		SREK1
		SRFBP1
		SRP72
		SRPK1
		SRSF11
		SSX2IP
		ST6GALNAC2
		ST6GALNAC5
		ST8SIA4
		ST8SIA6
		STAG2
		STAT1
		STEAP1
		STEAP2
		STEAP4
		STK26
		STK32A
		STK33
		STK38L
		STXBP6
		SUCLA2
		SULF1
		SULT1A2
		SULT1B1
		SULT1C4
		SULT2B1
		SUPT16H
		SUSD2
		SVBP
		SWAP70
		SYBU
		SYNCRIP
		SYNE1
		SYNE2
		TACR3
		TAF1B
		TAF1D
		TAF4B
		TAGLN
		TANK
		TAOK3
		TARS
		TAS2R19
		TAS2R43
		TAS2R45
		TAS2R46
		TAX1BP1
		TBC1D15
		TBC1D8B
		TBK1
		TBX2
		TBX3
		TBX4
		TBX5
		TCF21
		TCP1
		TDO2
		TEK
		TET2
		TEX10
		TFCP2L1
		TFEC
		TFPI2
		TFRC
		THBS1
		THBS2
		THOC1
		THOC2
		THUMPD1
		THUMPD3
		TIE1
		TIGAR
		TIMD4
		TIPARP
		TLR1
		TLR2
		TLR4
		TM4SF18
		TMC5
		TMEM100
		TMEM108
		TMEM119
		TMEM130
		TMEM140
		TMEM176A
		TMEM178A
		TMEM2
		TMEM204
		TMEM205
		TMEM229B
		TMEM258
		TMEM37
		TMEM80
		TMEM87A
		TMEM88
		TMF1
		TMOD2
		TMSB15A
		TMTC1
		TNC
		TNFAIP3
		TNFAIP6
		TNFSF15
		TNIP3
		TNNC1
		TNPO1
		TNR
		TOP1
		TOP2B
		TOPBP1
		TOPORS
		TP53BP2
		TPP2
		TPR
		TPSB2
		TRAT1
		TREM2
		TRHDE
		TRIM2
		TRIP11
		TRIP12
		TRNT1
		TRPS1
		TSHZ2
		TSPAN18
		TSPAN7
		TSPAN8
		TSR1
		TST
		TTC21B
		TTC3
		TTC37
		TTC39B
		TTN
		TTTY14
		TWF1
		TXLNG
		TXNRD1
		U2SURP
		UAP1
		UBA6
		UBR3
		UBR5
		UBXN4
		UFL1
		UGCG
		UGDH
		UGGT1
		UGP2
		UGT2B11
		UHRF1BP1L
		UPF2
		UPF3B
		UPK1B
		USMG5
		USO1
		USP15
		USP16
		USP32
		USP32P1
		USP32P2
		USP34
		USP41
		USP47
		USP53
		USP8
		USP9X
		USPL1
		UTP14A
		UTP15
		UTP20
		UTP3
		UTRN
		UTS2
		VAMP2
		VAT1L
		VCAM1
		VCAN
		VEPH1
		VGLL1
		VIPR1
		VNN1
		VNN2
		VPS13A
		VPS13B
		VPS13C
		VPS41
		VPS45
		VPS50
		VRK2
		VSIG1
		VSIG2
		VSIG4
		VTRNA1-1
		WBP4
		WDR12
		WDR17
		WDR3
		WDR36
		WDR43
		WDR75
		WEE1
		WFS1
		WIF1
		WISP2
		WNT2
		WNT7A
		WRN
		XAF1
		XCL1
		XCL2
		XKRX
		XRCC4
		XRN1
		XRN2
		YOD1
		ZAK
		ZBTB1
		ZBTB11
		ZBTB21
		ZBTB38
		ZBTB41
		ZC3H11A
		ZC3H13
		ZC3H15
		ZCCHC6
		ZEB1
		ZFAND1
		ZFC3H1
		ZFHX4
		ZFP62
		ZFX
		ZNF100
		ZNF106
		ZNF117
		ZNF131
		ZNF14
		ZNF143
		ZNF146
		ZNF148
		ZNF160
		ZNF165
		ZNF175
		ZNF189
		ZNF204P
		ZNF24
		ZNF252P
		ZNF253
		ZNF260
		ZNF267
		ZNF271P
		ZNF28
		ZNF286B
		ZNF292
		ZNF300P1
		ZNF322
		ZNF33A
		ZNF33B
		ZNF347
		ZNF35
		ZNF350
		ZNF354A
		ZNF37A
		ZNF385D
		ZNF429
		ZNF43
		ZNF441
		ZNF443
		ZNF468
		ZNF471
		ZNF507
		ZNF510
		ZNF518A
		ZNF518B
		ZNF521
		ZNF567
		ZNF587B
		ZNF594
		ZNF614
		ZNF615
		ZNF638
		ZNF644
		ZNF654
		ZNF667-AS1
		ZNF670
		ZNF675
		ZNF676
		ZNF682
		ZNF721
		ZNF724
		ZNF737
		ZNF780B
		ZNF791
		ZNF799
		ZNF83
		ZNF84
		ZNF841
		ZNF844
		ZNF845
		ZNF91
		ZNHIT6
		ZRANB1
		ZZZ3
